# Supplementary material for: Validation of urine colour L*a*b* for assessing hydration amongst athletes
Source: Front Nutr. 2022 Aug 10;9:997189. doi: 10.3389/fnut.2022.997189 (PMC9399725; doi:10.3389/fnut.2022.997189)
Supplement: Supplementary file 1 [file Data_Sheet_1.ZIP]

Archive with 6 entries (5 files):
- Supplementary Material Presentation/FIGURE 3.TIF
- Supplementary Material Presentation/FIGURE 4.TIF
- Supplementary Material Presentation/FIGURE 5.TIF
- Supplementary Material Presentation/Figure 1.tif
- Supplementary Material Presentation/Figure 2.tif
- Supplementary Material Presentation/
